# Supplementary material for: Phylogenetic and Evolutionary Analysis of Porcine Epidemic Diarrhea Virus in Guangxi Province, China, during 2020 and 2024
Source: Viruses. 2024 Jul 14;16(7):1126. doi: 10.3390/v16071126 (PMC11281377; doi:10.3390/v16071126)
Supplement: Supplementary file 1 [file viruses-16-01126-s001.zip]

Archive with 2 entries (2 files):
- Supplementary Table S1-S4.pdf
- Supplementary Figure S1.pdf
